# Supplementary material for: Contagion in Mass Killings and School Shootings
Source: PLoS One. 2015 Jul 2;10(7):e0117259. doi: 10.1371/journal.pone.0117259 (PMC4489652; doi:10.1371/journal.pone.0117259)
Supplement: S1 Data — (GZ) [file pone.0117259.s002.gz]

Archive with 6 entries (5 files):
- data
- data/brady_mass_original.txt
- data/brady_mass_shooting_to_jan_2013.pdf
- data/brady_school_original.txt
- data/brady_school_shootings_to_jan_2014.pdf
- data/usa_today_original.txt
