# Supplementary material for: Contagion in Mass Killings and School Shootings
Source: PLoS One. 2015 Jul 2;10(7):e0117259. doi: 10.1371/journal.pone.0117259 (PMC4489652; doi:10.1371/journal.pone.0117259)
Supplement: S1 Data — (GZ) [file pone.0117259.s002.gz › data/brady_mass_original.txt]

lexclude ,month,day,year,city,state,nwound,nkill,naff,suicide,killed_by_police,source_quoted,shots_fired_at_schoolgrounds,shots_fired_at_bar_nightclub_stripclub,shots_fired_at_home,gender
0  ,1,30,2013,Phoenix,AZ,2,1,3,1,0,1,0,0,0,1
0  ,1,22,2013,Houston,TX,4,0,4,0,0,1,1,0,0,1
0  ,1,19,2013,Albuquerque,NM,0,5,5,0,0,1,0,0,1,1
0  ,1,13,2013,Hazard,KY,NA,NA,3,0,0,1,1,0,0,1
0  ,12,14,2012,Newtown,CT,0,26,26,0,0,1,1,0,0,1
0  ,12,11,2012,Portland,OR,1,2,3,1,0,1,0,0,0,1
0  ,11,6,2012,Fresno,CA,2,2,4,1,0,1,0,0,0,1
0  ,10,21,2012,Chicago,IL,1,2,3,0,0,1,0,0,0,NA
0  ,10,21,2012,Brookfield,WI,4,3,7,1,0,1,0,0,0,1
0  ,10,18,2012,Casselberry,FL,1,3,4,1,0,1,0,0,0,1
0  ,9,30,2012,Winter Springs,FL,1,2,3,0,0,1,0,0,0,NA
0  ,9,27,2012,Minneapolis,MN,4,5,9,1,0,1,0,0,0,1
0  ,9,10,2012,Compton,CA,2,1,3,0,0,1,0,0,0,NA
0  ,8,31,2012,Old Bridge,NJ,0,2,2,1,0,1,0,0,0,1
0  ,8,24,2012,Chicago,IL,8,0,8,0,0,1,0,0,0,NA
0  ,8,16,2012,Laplace,LA,2,2,4,0,0,1,0,0,0,NA,
0  ,8,13,2012,College Station,TX,4,3,7,0,0,1,1,0,0,1,
0  ,8,5,2012,Oak Creek,WI,3,7,10,0,0,1,0,0,0,NA,
0  ,7,20,2012,Aurora,CO,58,12,70,0,0,1,0,0,0,1,
0  ,7,17,2012,Tuscaloosa,AL,17,0,17,0,0,1,0,1,0,1,
0  ,7,11,2012,Chicago,IL,4,0,4,0,0,1,0,0,0,NA,
0  ,7,9,2012,Dover,DE,2,3,5,0,0,1,0,0,0,NA,
0  ,7,6,2012,Chicago,IL,7,3,10,0,0,1,0,0,0,NA,
0  ,7,2,2012,Seattle,WA,5,1,6,0,0,1,0,0,0,NA,
0  ,7,1,2012,Chicago,IL,2,1,3,0,0,1,0,0,0,NA,
0  ,6,26,2012,Omaha,NE,3,0,3,0,0,1,0,0,1,NA,
0  ,6,20,2012,Houston,TX,2,3,5,0,0,1,0,1,0,NA,
0  ,6,9,2012,Auburn,AL,3,3,6,0,0,1,1,0,0,NA,
0  ,5,23,2012,Oklahoma City,OK,8,0,8,0,0,1,0,0,0,NA,
1  ,5,26,2012,Chicago,IL,40,10,50,0,0,1,0,0,0,NA#incidences occurred during Memorial Day weekend, a span over multiple days#
0  ,5,30,2012,Seattle,WA,0,5,5,1,0,1,0,0,0,1,
0  ,5,2,2012,Gilbert,AZ,0,4,4,1,0,1,0,0,0,1 # originally coded as May 1st
0  ,4,6,2012,Tulsa,OK,2,3,5,0,0,1,0,0,0,NA
0  ,4,2,2012,Oakland,CA,3,7,10,0,0,1,1,0,0,NA
0  ,3,30,2012,North Miami,FL,14,2,16,0,0,1,0,0,0,NA
0  ,3,20,2012,Waller,TX,0,3,3,0,0,1,0,0,1,1
0  ,3,8,2012,Pittsburgh,PA,7,2,9,NA,NA,1,0,0,0,NA
0  ,3,3,2012,Tempe,AZ,14,0,14,0,0,1,0,0,0,1
0  ,2,27,2012,Chardon,OH,2,3,5,0,0,1,1,0,0,1
0  ,2,26,2012,Jackson,TN,20,1,21,0,0,1,0,1,0,NA
0  ,2,21,2012,Norcross,GA,0,4,4,1,0,1,0,0,0,1
0  ,1,10,2012,Philadelphia,PA,0,3,3,0,0,1,0,0,0,1
0  ,12,25,2011,Grapevine,TX,0,6,6,1,0,1,0,0,1,1
0  ,12,19,2011,Bayonne,NJ,0,3,3,1,0,1,0,0,0,1
0  ,12,16,2011,Irwindale,CA,2,2,4,1,0,1,0,0,0,1
0  ,12,16,2011,Emmington,IL,0,5,5,0,0,1,0,0,1,NA
0  ,12,9,2011,Cambridge,MA,0,3,3,1,0,1,0,0,0,NA
0  ,11,30,2011,Bay City,TX,1,4,5,0,0,1,0,0,0,NA
0  ,11,29,2011,Oakland,CA,6,1,7,0,0,1,0,0,0,NA
0  ,11,27,2011,Wichita,KS,4,0,4,0,0,1,0,0,0,NA
0  ,11,20,2011,Guilford County,NC,1,5,6,1,0,1,0,0,0,NA
0  ,10,12,2011,Orange County,CA,3,6,9,0,0,1,0,0,0,1
0  ,10,10,2011,Anchorage,AK,2,2,4,0,0,1,0,1,0,1
0  ,10,10,2011,Newark,NJ,4,0,4,0,0,1,0,0,1,NA
0  ,10,8,2011,Chicago,IL,20,3,23,0,0,1,0,0,0,NA
0  ,10,8,2011,Dallas,TX,0,8,8,0,0,1,0,0,0,NA
0  ,10,5,2011,Cupertino,CA,7,3,10,0,0,1,0,0,0,NA
0  ,9,6,2011,Carson City,NV,7,4,11,1,0,1,0,0,0,1
0  ,8,28,2011,Jacksonville,FL,11,0,11,0,0,1,0,0,0,NA
0  ,8,22,2011,Philadelphia,PA,6,0,6,0,0,1,0,0,0,NA
0  ,8,20,2011,Lynden,WA,NA,NA,4,0,0,1,0,0,0,1
0  ,8,13,2011,Kansas City,MO,3,0,3,0,0,1,0,0,0,NA
0  ,8,7,2011,Copely,OH,1,7,8,0,1,1,0,0,1,1
0  ,7,24,2011,Auburn,WA,7,0,7,0,0,1,0,0,0,1
0  ,7,24,2011,Apopka,FL,9,0,9,0,0,1,0,0,1,NA
0  ,7,23,2011,Stockton,CA,8,1,9,0,0,1,0,0,1,NA
0  ,7,23,2011,Grand Prairie,TX,0,5,5,1,0,1,0,0,0,1
0  ,7,7,2011,Grand Rapids,MI,2,7,9,1,0,1,0,0,0,1
0  ,7,2,2011,Bechtelsville,PA,2,3,5,0,1,1,0,0,1,NA
0  ,6,30,2011,Lauderdale Lakes,FL,10,2,12,0,0,1,0,1,0,1
0  ,6,19,2011,Medford,NY,0,4,4,0,0,1,0,0,0,1 # Originally coded as just long island, also orginally coded as June 20
0  ,4,30,2011,West Union,OH,0,4,4,0,1,1,0,0,1,1
0  ,3,25,2011,Irvington,NJ,4,1,5,0,0,1,0,1,0,NA
0  ,3,20,2011,Portland,OR,4,0,4,0,0,1,0,0,1,NA
0  ,3,15,2011,Tarpon Springs,FL,0,3,3,1,0,1,0,0,1,1
0  ,3,2,2011,Burlington,CO,2,2,4,0,0,1,0,0,0,1 # only the adults died... the kids were just wounded http://www.foxnews.com/us/2011/09/28/colorado-boy-pleads-guilty-to-killing-parents/
0  ,2,6,2011,Youngstown,OH,11,1,12,0,0,1,1,0,0,NA
0  ,2,5,2011,Jacksonville,FL,NA,NA,5,0,0,1,0,0,0,NA
0  ,1,8,2011,Tucson,AZ,13,6,19,0,0,1,0,0,0,NA
0  ,1,4,2011,Prince Georges Co.,MD,3,1,4,0,0,1,0,0,0,NA
0  ,12,22,2010,South San Francisco,CA,4,2,6,0,0,1,0,0,0,NA
0  ,12,14,2010,Sacramento,CA,5,1,6,0,0,1,0,0,0,NA
0  ,12,12,2010,Memphis,TN,5,0,5,0,0,1,0,1,0,NA
0  ,11,30,2010,St. Louis,MO,2,2,4,0,0,1,0,0,0,NA
0  ,11,28,2010,Cleveland,OH,NA,NA,6,0,0,1,0,0,0,NA
0  ,11,28,2010,Richmond County,GA,NA,NA,5,0,0,1,0,1,0,NA
0  ,11,24,2010,Bonne Terre,MO,0,3,3,1,0,1,0,0,1,1
0  ,11,13,2010,Erie,PA,0,3,3,1,0,1,0,0,0,1
0  ,10,30,2010,Atlanta,GA,NA,NA,4,0,0,1,0,1,0,NA
0  ,10,25,2010,Chicago,IL,1,3,4,0,0,1,0,0,0,1 # the three year old did not die
0  ,10,13,2010,Oklahoma City,OK,5,1,6,0,0,1,0,0,0,NA
0  ,9,28,2010,Boston,MA,0,4,4,0,0,1,0,0,0,NA
0  ,9,25,2010,East Orange,NJ,NA,NA,5,0,0,1,1,0,0,1
0  ,9,23,2010,Seattle,WA,1,3,4,0,0,1,0,0,0,0
0  ,9,11,2010,Bay Shore,NY,5,0,5,0,0,1,0,1,0,NA
0  ,9,11,2010,Chesapeake,VA,5,0,5,0,0,1,1,0,0,NA
0  ,9,6,2010,Lancaster,CA,6,1,7,0,0,1,0,0,1,NA
0  ,9,5,2010,New Orleans,LA,4,1,5,0,0,1,0,0,0,NA
0  ,9,5,2010,Durham,NC,10,0,10,0,0,1,0,0,1,NA
0  ,9,2,2010,Chicago,IL,0,4,4,0,0,1,0,0,0,NA
0  ,8,22,2010,Louisa,VA,4,2,6,0,1,1,0,0,1,NA
0  ,8,3,2010,Hartford,CT,2,8,10,1,0,1,0,0,0,1
0  ,8,3,2010,Indianapolis,IN,NA,NA,7,0,0,1,0,0,1,1
0  ,7,30,2010,Ft. Lauderdale,FL,NA,NA,5,0,0,1,0,1,0,NA
0  ,7,9,2010,Dallas,TX,1,3,4,1,0,1,0,0,0,NA
0  ,7,3,2010,Richmond,VA,5,0,5,0,0,1,0,0,1,NA
0  ,6,26,2010,East Point,GA,4,1,5,0,0,1,0,0,1,NA
0  ,6,19,2010,San Bernardino,CA,2,2,4,1,0,1,0,0,0,1
0  ,6,9,2010,Coney Island,NY,4,0,4,0,0,1,0,0,0,1
0  ,6,6,2010,Hialeah,FL,3,4,7,1,0,1,0,0,0,1
0  ,6,6,2010,New Brighton,MN,4,0,4,0,0,1,0,0,0,NA
0  ,5,20,2010,West Memphis,AK,2,2,4,0,1,1,0,0,0,1
0  ,5,16,2010,Tuscaloosa,AL,8,1,9,0,0,1,0,0,0,1
0  ,5,13,2010,North Richmond,CA,1,3,4,0,0,1,0,0,0,NA
0  ,5,3,2010,Detroit,MI,NA,NA,5,0,0,1,0,0,0,NA
0  ,4,15,2010,Decatur,GA,3,2,5,0,0,1,0,0,1,NA
0  ,4,14,2010,Chicago,IL,2,4,6,0,0,1,0,0,1,NA
0  ,4,10,2010,Muskogee,OK,5,1,6,0,0,1,0,0,0,NA
0  ,4,5,2010,Long Beach,CA,4,0,4,0,0,1,0,0,1,NA
0  ,4,4,2010,Omaha,NE,NA,NA,4,0,0,1,0,0,0,NA
0  ,4,3,2010,North Hollywood,CA,2,4,6,0,0,1,0,0,0,NA
0  ,4,2,2010,Chicago,IL,NA,NA,6,0,0,1,0,0,0,NA
0  ,3,31,2010,New Orleans,LA,0,3,3,1,0,1,0,0,1,1
0  ,3,31,2010,Aransas Pass,TX,4,1,5,0,0,1,0,0,1,1
0  ,3,30,2010,Washington,DC,5,4,9,0,0,1,0,0,0,1
0  ,3,27,2010,Chattanooga,TN,NA,NA,5,0,0,1,0,0,0,NA
0  ,3,25,2010,New Orleans,LA,0,4,4,0,0,1,0,0,1,NA
0  ,3,21,2010,Milwaukee,WI,5,0,5,0,0,1,0,0,1,1
0  ,3,18,2010,Chicago,IL,4,0,4,0,0,1,0,0,0,NA
0  ,3,17,2010,Winnsboro,SC,NA,NA,4,0,0,1,0,0,1,1
0  ,3,13,2010,Pomona,CA,5,0,5,0,0,1,0,0,1,NA
0  ,3,11,2010,Detroit,MI,3,1,4,0,0,1,0,0,0,NA
0  ,2,22,2010,New York,NY,0,3,3,1,0,1,0,0,0,1
0  ,2,21,2010,Philadelphia,PA,3,1,4,0,0,1,0,1,0,NA
0  ,2,12,2010,Huntsville,AL,3,3,6,0,0,1,1,0,0,0
0  ,1,24,2010,Miami-Dade County,FL,3,1,4,0,0,1,0,0,1,NA
0  ,1,21,2010,Milwaukee,WI,NA,NA,5,0,0,1,0,1,0,NA
0  ,1,19,2010,Appomattox,VA,0,8,8,0,0,1,0,0,1,1
0  ,1,17,2010,Bellville,TX,0,5,5,0,0,1,0,0,1,1
0  ,1,16,2010,Oklahoma City,OK,4,1,5,0,0,1,0,1,0,1
0  ,1,14,2010,Hernando County Dixie County,FL,2,2,4,0,0,1,0,0,0,1
0  ,1,12,2010,Kennesaw,GA,3,2,5,0,0,1,0,0,0,1
0  ,1,11,2010,Tulsa,OK,3,1,4,0,0,1,0,0,1,1
1  ,1,11,2010,Tulsa,OK,3,1,4,0,0,1,0,0,1,1#may be a repeat entry from row above just from a diff source#
0  ,1,10,2010,West Odessa,TX,4,1,5,0,0,1,0,0,0,NA,
0  ,1,10,2010,Dallas,TX,4,0,4,0,0,1,0,1,0,NA,
0  ,1,7,2010,New Orleans,LA,1,3,4,0,0,1,0,0,1,1,
0  ,1,7,2010,St. Louis,MO,5,3,8,1,0,1,0,0,0,1,
0  ,1,7,2010,New Orleans,LA,1,3,4,0,0,1,0,0,1,NA,
0  ,1,1,2010,Butler,MO,1,2,3,1,0,1,0,0,1,1,
0  ,12,24,2009,New Orleans,LA,NA,NA,6,0,0,1,0,0,0,NA,
0  ,12,17,2009,New York,NY,1,3,4,0,0,1,0,0,1,1,
0  ,12,14,2009,San Clemente,CA,0,4,4,1,0,1,0,0,1,0,
0  ,12,14,2009,Mattawa,WA,NA,NA,4,0,0,1,0,0,0,1,
0  ,12,13,2009,Grand Junction,CO,NA,NA,5,0,0,1,0,0,1,1,
0  ,12,7,2009,West Palm Beach,FL,3,1,4,0,0,1,0,0,1,NA,
0  ,11,29,2009,Lakewood,WA,0,4,4,0,1,1,0,0,0,1,
0  ,11,28,2009,Osage County,KS,0,4,4,0,0,1,0,0,1,1,
0  ,11,28,2009,Madison,WI,NA,NA,4,0,0,1,0,0,1,NA,
0  ,11,28,2009,Paterson,NJ,2,1,3,0,1,1,0,0,0,1
0  ,11,28,2009,Brockton,MA,3,1,4,0,0,1,0,0,0,NA
0  ,11,28,2009,Fresno,CA,12,0,12,0,0,1,0,0,1,NA
0  ,11,26,2009,Jupiter,FL,3,4,7,0,0,1,0,0,1,1
0  ,11,15,2009,Valdosta,GA,9,1,10,0,0,1,0,0,1,NA
0  ,11,15,2009,Flint,MI,1,3,4,0,0,1,0,0,0,NA
0  ,11,12,2009,Pearcy,AR,0,5,5,0,1,1,0,0,1,1
0  ,11,11,2009,Montgomery,AL,5,1,6,0,0,1,0,0,0,NA
0  ,11,10,2009,Tualatin,OR,2,1,3,1,0,1,0,0,0,1
0  ,11,9,2009,Oklahoma City,OK,0,4,4,0,0,1,0,0,1,1
0  ,11,9,2009,Walterboro,SC,5,3,8,0,0,1,0,0,1,NA
0  ,11,8,2009,Reading,PA,NA,NA,7,0,0,1,0,1,0,NA
0  ,11,8,2009,Chicago,IL,NA,NA,4,0,0,1,0,0,0,NA
0  ,11,7,2009,Vail,CO,3,1,4,0,0,1,0,1,0,1
0  ,11,7,2009,Cleveland,TX,0,3,3,1,0,1,0,0,1,1
0  ,11,6,2009,Orlando,FL,NA,NA,6,0,0,1,0,0,0,1
0  ,11,5,2009,Fort Hood,TX,30,13,43,0,1,1,0,0,0,1
0  ,11,4,2009,Denver,CO,6,1,7,0,0,1,0,1,0,1
0  ,11,1,2009,Mount Airy,NC,0,4,4,0,0,1,0,0,0,1
0  ,11,1,2009,Sumter,SC,4,0,4,0,0,1,0,1,0,NA
0  ,10,14,2009,Salinas,CA,4,0,4,0,0,1,0,0,0,1
0  ,10,13,2009,Washington,DC,3,2,5,0,0,1,0,0,1,NA
0  ,10,13,2009,Aliamanu,HI,5,0,5,0,0,1,0,0,0,1
0  ,10,9,2009,Bridgeport,AL,NA,NA,4,0,0,1,0,1,0,1
0  ,10,4,2009,Charlotte,NC,7,0,7,0,0,1,0,1,0,1
0  ,10,1,2009,Sumter,SC,5,0,5,0,0,1,0,0,1,NA
0  ,9,30,2009,St. Louis,MO,3,1,4,0,0,1,0,0,1,NA
0  ,9,24,2009,Mount Airy,MD,NA,NA,3,1,0,1,0,0,1,1
0  ,9,24,2009,Lakewood,NJ,4,0,4,0,0,1,0,0,1,1
0  ,9,22,2009,Decatur,GA,1,3,4,0,0,1,0,0,1,1
0  ,9,18,2009,Baltimore,MD,NA,NA,4,0,0,1,0,0,0,NA
0  ,9,7,2009,Kansas City,MO,5,0,5,0,0,1,0,0,0,NA
0  ,9,6,2009,Indianapolis,IN,3,1,4,0,0,1,0,0,0,1
0  ,9,6,2009,Lindenwold,NJ,NA,NA,5,0,0,1,0,0,1,1
0  ,9,5,2009,Carbondale,IL,NA,NA,4,0,0,1,0,0,0,NA
0  ,9,5,2009,Holden,LA,1,3,4,1,0,1,0,0,1,1
0  ,8,31,2009,Danville,VA,NA,NA,5,1,0,1,0,0,0,1
0  ,8,30,2009,Moss Point,MS,6,1,7,0,0,1,0,1,0,NA
0  ,8,29,2009,Brentwood,NY,NA,NA,4,0,0,1,0,0,1,NA
0  ,8,27,2009,Lawrenceville,GA,1,4,5,0,0,1,0,0,1,1
0  ,8,21,2009,Salisbury,MD,NA,NA,5,0,0,1,0,0,1,NA
0  ,8,16,2009,Langston,OK,NA,NA,4,0,0,1,1,0,0,NA
0  ,8,16,2009,Inglewood,CA,NA,NA,5,0,0,1,0,0,1,NA
0  ,8,16,2009,Menomonie,WI,1,3,4,1,0,1,0,0,1,1
0  ,8,16,2009,Miramar,FL,1,3,4,0,0,1,0,0,1,NA
0  ,8,15,2009,Katy,TX,0,3,3,1,0,1,0,0,1,1
0  ,8,15,2009,Washington,DC,NA,NA,7,0,0,1,0,0,0,NA
0  ,8,11,2009,St. Louis,MO,3,1,4,0,0,1,0,0,1,1
0  ,8,7,2009,Roslyn Heights,NY,1,2,3,1,0,1,0,0,1,1
0  ,8,5,2009,Buffalo,NY,3,2,5,0,0,1,0,0,0,NA
0  ,8,4,2009,Atlantic City,NJ,3,1,4,0,0,1,0,0,0,NA
0  ,8,4,2009,Oxon Hill,MD,3,1,4,0,0,1,0,0,1,NA
0  ,8,4,2009,Collier,PA,9,3,12,0,0,1,0,0,0,1
0  ,8,1,2009,Dyersburg,TN,1,2,3,1,0,1,0,0,0,1
0  ,7,28,2009,Clifton,CO,NA,NA,4,0,0,1,0,0,1,NA
0  ,7,25,2009,Aurora,CO,3,1,4,0,0,1,0,0,0,NA
0  ,7,24,2009,Long Beach,CA,NA,NA,5,0,0,1,0,0,1,NA
0  ,7,22,2009,Houston,TX,NA,NA,6,0,0,1,1,0,0,NA
0  ,7,20,2009,Newark,NJ,NA,NA,5,0,0,1,0,0,0,NA
0  ,7,18,2009,Omaha,NE,5,1,6,0,0,1,0,0,0,NA
0  ,7,16,2009,Jersey City,NJ,NA,1,5,0,0,1,0,0,1,NA
0  ,7,15,2009,Bakersfield,CA,2,2,4,0,0,1,0,0,1,NA
0  ,7,11,2009,Concord,NC,3,1,4,0,0,1,0,0,0,NA
0  ,7,10,2009,Austell,GA,3,1,4,0,0,1,0,0,1,NA
0  ,7,8,2009,New Orleans,LA,4,0,4,0,0,1,0,0,0,1
0  ,7,7,2009,St. Louis,MO,4,0,4,0,0,1,0,0,0,NA
0  ,7,6,2009,Overtown,FL,10,2,12,0,0,1,0,0,0,NA
0  ,7,1,2009,Simi Valley,CA,3,1,4,0,0,1,0,0,0,1
0  ,6,29,2009,Akron,OH,4,1,5,0,0,1,0,0,0,NA
0  ,6,27,2009,Pico Rivera,CA,NA,3,10,0,0,1,0,0,0,NA
0  ,6,27,2009,New Orleans,LA,NA,3,13,0,0,1,0,0,0,NA
0  ,6,26,2009,Kansas City,KS,5,1,6,0,0,1,0,0,1,NA
0  ,6,24,2009,Chicago,IL,3,1,4,0,0,1,0,0,1,NA
0  ,6,22,2009,Kansas City,KS,0,4,4,0,0,1,0,0,1,1
0  ,6,21,2009,Philadelphia,PA,6,1,7,0,0,1,0,1,0,1
0  ,6,15,2009,College Park,GA,4,0,4,0,0,1,0,0,0,NA
0  ,6,5,2009,Philadelphia,PA,NA,NA,4,0,0,1,0,0,0,1
0  ,6,2,2009,Landover,MD,3,1,4,0,0,1,0,0,0,NA
0  ,5,31,2009,Phoenix,AZ,2,2,4,0,0,1,0,0,0,1
0  ,5,30,2009,Springfield,MA,5,1,6,0,0,1,0,1,0,1
0  ,5,28,2009,Birmingham,AL,2,1,3,1,0,1,0,0,0,1
0  ,5,27,2009,Lenoir,NC,NA,NA,4,0,1,1,0,0,0,1
0  ,5,27,2009,Canton,OH,0,3,3,0,0,1,0,1,0,NA
0  ,5,27,2009,Winton,CA,3,2,5,0,0,1,0,0,1,1
0  ,5,24,2009,Mesa,AZ,4,2,6,0,0,1,0,0,0,1
0  ,5,24,2009,Toledo,OH,3,0,3,0,1,1,0,0,1,1
0  ,5,23,2009,Milford,DE,NA,NA,5,0,0,1,0,0,0,NA
0  ,5,20,2009,Charlotte,NC,4,0,4,0,0,1,0,1,0,1
0  ,5,19,2009,Washington,DC,4,0,4,0,0,1,0,0,0,NA
0  ,5,17,2009,Newsport News,VA,2,2,4,0,0,1,0,0,0,NA
0  ,5,17,2009,Hazelwood,MO,0,2,2,1,0,1,0,0,1,1
0  ,5,14,2009,Bakersfield,CA,NA,NA,4,0,0,1,0,0,1,NA
0  ,5,11,2009,Duluth,GA,3,1,4,0,0,1,0,0,0,NA
0  ,5,11,2009,Pendleton,SC,NA,NA,4,0,0,1,0,0,1,NA
0  ,5,6,2009,Chicago,IL,NA,NA,4,0,1,1,0,0,0,NA
0  ,5,5,2009,Detroit,MI,2,1,3,0,0,1,0,0,0,NA
0  ,5,3,2009,Kansas City,MO,NA,NA,4,0,0,1,0,1,0,NA
0  ,5,2,2009,Lakeland,FL,0,3,3,1,0,1,0,0,0,1
0  ,4,29,2009,Lennox,CA,5,1,6,0,0,1,0,0,0,NA
0  ,4,26,2009,Liberty City,FL,5,0,5,0,0,1,0,0,1,NA
0  ,4,26,2009,Washington,DC,3,1,4,0,0,1,0,0,1,NA
0  ,4,25,2009,Jacksonville,FL,NA,NA,10,0,0,1,0,0,0,NA
0  ,4,25,2009,Fairhope,AL,1,3,4,0,1,1,0,0,1,1
0  ,4,25,2009,Athens,GA,0,3,3,1,0,1,0,0,0,1
0  ,4,22,2009,King City,CA,4,1,5,0,0,1,0,0,1,NA
0  ,4,20,2009,Oak Cliff,TX,3,1,4,0,0,1,0,0,0,NA
0  ,4,17,2009,Detroit,MI,4,1,5,0,0,1,0,0,0,1
0  ,4,13,2009,Warren,OH,1,2,3,0,0,1,0,0,1,0
0  ,4,12,2009,Valdosta,GA,NA,NA,5,0,0,1,0,0,0,0
0  ,4,10,2009,Rosemead,CA,3,2,5,0,0,1,0,0,0,NA
0  ,4,7,2009,Temecula,CA,NA,1,4,1,0,1,0,0,0,1
0  ,4,4,2009,Graham,WA,0,5,5,1,0,1,0,0,0,1
0  ,4,4,2009,Kansas City,MO,5,0,5,0,0,1,0,0,0,NA
0  ,4,3,2009,Binghamton,NY,4,13,17,1,0,1,0,0,0,1
0  ,3,29,2009,Santa Clara,CA,1,5,6,1,0,1,0,0,0,1 # originally coded as March 31st, but occurred on Sun 29th
0  ,3,29,2009,Carthage,NC,3,8,11,0,1,1,0,0,0,1 # orginally coded as March 30th
0  ,3,29,2009,Lakeville,MN,NA,NA,4,0,0,1,0,0,0,1
0  ,3,21,2009,Oakland,CA,1,4,5,0,1,1,0,0,0,1
0  ,3,20,2009,Jacksonville,FL,4,1,5,0,0,1,0,0,0,NA
0  ,3,15,2009,Miami,FL,0,4,4,1,0,1,0,0,0,1
0  ,3,12,2009,Conover,NC,0,4,4,1,0,1,0,0,1,1
0  ,3,12,2009,North Richland Hills,TX,1,2,3,1,0,1,0,0,0,1
0  ,3,10,2009,Kinston_Samson,AL,0,11,11,0,0,1,0,0,0,1
0  ,3,9,2009,Louisville,KY,NA,NA,4,0,0,1,0,1,0,NA
0  ,3,7,2009,Kansas City,MO,3,1,4,0,0,1,0,0,0,NA
0  ,3,7,2009,Miami Gardens,FL,NA,NA,5,0,0,1,0,1,0,NA
0  ,3,7,2009,Portsmouth,VA,NA,NA,7,0,0,1,0,0,0,NA
0  ,3,5,2009,Cleveland,OH,1,5,6,1,0,1,0,0,0,1
0  ,3,1,2009,Largo,MD,6,1,7,0,0,1,0,1,0,1
0  ,2,28,2009,Catahoula Parish,LA,NA,NA,8,0,0,1,0,1,0,NA
0  ,2,27,2009,Houston,TX,NA,NA,4,0,0,1,1,0,0,NA
0  ,2,26,2009,Miramar Beach,FL,3,2,5,0,0,1,0,0,1,NA
0  ,2,25,2009,South Miami-Dade,FL,0,3,3,1,0,1,0,0,1,1
0  ,2,24,2009,New Orleans,LA,NA,NA,7,0,0,1,0,0,0,NA
0  ,2,24,2009,Newark,NJ,5,0,5,0,0,1,0,0,0,NA
0  ,2,18,2009,Newark,NJ,NA,NA,6,0,0,1,0,1,0,NA
0  ,2,16,2009,New Orleans,LA,NA,NA,4,0,0,1,0,0,1,NA
0  ,2,14,2009,Brockport,NY,1,4,5,0,0,1,0,0,0,1
0  ,2,13,2009,North Miami,FL,4,0,4,0,0,1,0,0,0,1
0  ,2,4,2009,Seat Plesant,MD,NA,NA,3,1,0,1,0,0,0,1
0  ,1,26,2009,Wilmington,CA,0,6,6,1,0,1,0,0,0,1 # orginally coded as Los Angeles
0  ,1,25,2009,Wichita,KS,7,2,9,0,0,1,0,0,0,NA
0  ,1,24,2009,Miami,FL,7,2,9,0,0,1,0,0,0,1
0  ,1,24,2009,Portland,OR,7,2,9,1,0,1,0,1,0,1
0  ,1,10,2009,Glendale,AZ,4,0,4,0,0,1,0,0,1,NA
0  ,1,9,2009,Chicago,IL,5,0,5,0,0,1,0,0,0,NA
0  ,1,4,2009,Greenfield,CA,4,2,6,0,0,1,0,0,0,NA
0  ,12,30,2008,Dallas,TX,3,1,4,0,0,1,0,0,0,1
0  ,12,28,2008,Baltimore,MD,5,0,5,0,0,1,0,0,0,1
0  ,12,27,2008,Denver,CO,NA,NA,5,0,0,1,0,1,0,NA
0  ,12,26,2008,Lynchburg,SC,3,1,4,0,0,1,0,1,0,NA
0  ,12,24,2008,Covina,CA,2,9,11,1,0,1,0,0,1,1
0  ,12,12,2008,Trotwood,OH,5,1,6,0,0,1,0,1,0,1
0  ,12,10,2008,Jacksonville,FL,NA,NA,5,0,0,1,0,0,1,NA
0  ,12,7,2008,Atlanta,GA,5,1,6,0,0,1,0,1,0,NA
0  ,12,2,2008,Atlanta,GA,4,0,4,0,0,1,0,0,0,NA
0  ,11,23,2008,Murfreesboro,NC,1,2,3,1,0,1,0,0,0,1
0  ,11,22,2008,Skyway,WA,3,1,4,0,0,1,0,0,0,NA
0  ,11,21,2008,Stockton,CA,4,1,5,0,0,1,1,0,0,NA
0  ,11,21,2008,Los Angeles,CA,1,2,3,1,0,1,0,0,0,1
0  ,11,16,2008,Odenton,MD,2,2,4,0,0,1,0,0,0,1
0  ,11,16,2008,Saginaw,MI,NA,NA,4,0,0,1,0,0,0,1
0  ,11,16,2008,Dallas,TX,4,1,5,0,0,NA,0,1,0,NA
0  ,11,10,2008,Kansas City,MO,3,1,4,0,0,1,0,0,0,NA
0  ,11,9,2008,Columbus,IN,3,1,4,0,0,1,0,1,0,NA
0  ,11,9,2008,Boston,MA,4,1,5,0,0,1,0,0,0,NA
0  ,11,8,2008,Monticello,MS,3,1,4,0,0,1,0,0,0,1
0  ,11,2,2008,Chicago,IL,7,0,7,0,0,1,0,0,0,NA
0  ,11,2,2008,Long Beach,CA,0,5,5,0,0,1,0,0,0,NA
0  ,11,2,2008,Orlando,FL,1,3,4,0,0,1,0,0,0,NA
0  ,10,30,2008,Marrero,LA,0,4,4,0,0,1,0,1,0,NA
0  ,10,30,2008,Floral City,FL,0,3,3,1,0,1,0,0,1,0
0  ,10,25,2008,Stockton,CA,NA,NA,5,0,0,1,0,0,0,NA
0  ,10,24,2008,Newark,NJ,4,2,6,0,0,1,0,0,0,NA
0  ,10,18,2008,West Hartford,CT,NA,NA,4,0,0,1,0,0,0,NA
0  ,10,16,2008,Detroit,MI,3,1,4,0,0,1,1,0,0,NA
0  ,10,15,2008,North Vallejo,CA,NA,NA,4,0,0,1,0,0,1,1
0  ,10,11,2008,Grand Junction,CO,3,1,4,1,0,1,0,0,1,1
0  ,10,9,2008,Columbus,OH,0,4,4,0,0,1,0,0,1,NA
0  ,10,4,2008,Glenarden,MD,3,1,4,0,0,1,0,0,0,NA
0  ,9,28,2008,Columbia,SC,NA,NA,4,0,0,1,0,1,0,NA
0  ,9,27,2008,New Haven,CT,NA,NA,4,0,0,1,0,0,0,NA
0  ,9,23,2008,Phoenix,AZ,3,1,4,0,0,1,0,0,1,NA
0  ,9,23,2008,Compton,CA,3,2,5,0,0,1,0,0,0,NA
0  ,9,19,2008,Grand Rapids,MI,5,0,5,0,0,1,0,0,1,1
0  ,9,19,2008,Columbus,OH,2,2,4,0,0,1,0,0,0,NA
0  ,9,11,2008,Philadelphia,PA,3,2,5,0,0,1,0,0,0,NA
0  ,9,8,2008,Irvington,NJ,0,4,4,0,0,1,0,0,1,NA
0  ,9,7,2008,Tulsa,OK,4,1,5,0,0,1,0,0,0,NA
1  ,9,7,2008,Tulsa,OK,3,1,4,0,0,1,0,0,0,NA # same as the one before
0  ,9,4,2008,Visilia,CA,NA,NA,4,0,0,1,0,0,0,NA
0  ,9,2,2008,Alger,WA,2,6,8,0,0,1,0,0,0,1
0  ,9,1,2008,Oakland,CA,4,1,5,0,0,1,0,0,0,NA
0  ,9,1,2008,Camden,NJ,0,4,4,1,0,1,0,0,1,1
0  ,8,31,2008,Las Vegas,NV,5,1,6,0,0,1,0,0,0,NA
0  ,8,19,2008,Columbus,NE,5,0,5,0,0,1,0,0,0,NA
0  ,8,13,2008,Chicago,IL,4,0,4,0,0,1,0,0,0,NA
0  ,8,9,2008,Maywood,IL,1,3,4,0,0,1,0,0,0,NA
0  ,8,7,2008,Baton Rouge,LA,3,1,4,0,0,1,0,0,0,NA
0  ,8,5,2008,Roxbury,MA,NA,NA,4,0,0,1,0,0,0,NA
0  ,7,31,2008,Niagara,WI,1,3,4,0,0,1,0,0,0,1
0  ,7,31,2008,Kansas City,MO,3,1,4,0,0,1,0,0,0,NA
0  ,7,27,2008,McKees Rocks,PA,NA,NA,4,0,0,1,0,1,0,1
0  ,7,27,2008,Knoxville,TN,7,2,9,0,0,1,0,0,0,1
0  ,7,25,2008,Washington,DC,NA,NA,6,0,0,1,0,0,0,NA
0  ,7,24,2008,Bennett,CO,0,3,3,1,0,1,0,0,0,1
0  ,7,18,2008,Corpus Christi,TX,4,1,5,0,0,1,0,0,0,1
0  ,7,17,2008,Atlanta,GA,4,1,5,0,0,1,0,0,0,NA
0  ,7,16,2008,Saginaw,MI,5,0,5,0,0,1,0,0,0,NA
0  ,7,14,2008,Grandview,MO,NA,NA,4,0,0,1,0,0,0,NA
0  ,7,13,2008,Detroit,MI,NA,NA,4,0,0,1,0,0,1,1
0  ,7,7,2008,Cocoa,FL,4,0,4,0,0,1,0,0,0,NA
0  ,7,6,2008,Brooklyn,NY,4,1,5,0,0,1,0,0,0,NA
0  ,7,6,2008,Pompano Beach,FL,3,1,4,0,0,1,0,0,0,1
0  ,7,4,2008,Milwaukee,WI,2,4,6,0,0,1,0,0,0,NA
0  ,6,30,2008,Tracey,CA,5,0,5,0,0,1,0,0,0,NA
0  ,6,28,2008,Raleigh,NC,2,2,4,0,0,1,0,0,0,1
0  ,6,25,2008,Henderson,KY,1,5,6,1,0,1,0,0,0,1 # originally coded as June 24th
0  ,6,23,2008,Chicago,IL,4,1,5,0,0,1,0,0,0,NA
0  ,6,23,2008,Corinth,MS,NA,NA,4,0,0,NA,0,0,0,NA
0  ,6,22,2008,Anderson,NC,3,1,4,0,0,1,0,0,0,1
0  ,6,22,2008,St Paul,MN,3,1,4,0,0,1,0,1,0,NA
0  ,6,13,2008,Miami,FL,5,1,6,0,0,1,0,0,0,1
0  ,6,7,2008,Carrollwood,FL,2,3,5,0,1,1,0,0,1,1
0  ,6,7,2008,Philadelphia,PA,4,0,4,0,0,1,0,0,0,1
0  ,6,5,2008,Mountain Grove,MO,NA,NA,3,1,0,1,0,0,0,1
0  ,6,1,2008,Ingram,TX,0,4,4,1,0,1,0,0,0,1
0  ,6,1,2008,North Versailles,PA,NA,NA,5,0,0,1,0,1,0,1
0  ,5,31,2008,Tulsa,OK,6,0,6,0,0,1,0,0,0,NA
0  ,5,29,2008,Jacksonville,FL,5,0,5,0,0,1,0,0,0,NA
0  ,5,26,2008,Jackson,MS,4,1,5,0,0,1,0,0,0,NA
0  ,5,25,2008,Fort Worth,TX,NA,NA,5,0,0,1,0,0,0,NA
0  ,5,25,2008,Winnemucca,NV,2,2,4,0,0,1,0,1,0,1
0  ,5,20,2008,Arleta,CA,NA,NA,4,0,0,1,0,0,0,NA
0  ,5,15,2008,Baltimore,MD,3,1,4,0,0,1,0,0,0,NA
0  ,5,13,2008,Riverdale,IL,NA,NA,5,0,0,1,0,1,0,NA
0  ,5,6,2008,Saucier,MS,0,4,4,1,0,1,0,0,0,NA
0  ,5,5,2008,Stafford,VA,0,3,3,1,0,1,0,0,1,1
0  ,5,4,2008,Big Spring,TX,4,2,6,0,0,1,0,0,0,NA
0  ,5,3,2008,Phoenix,AZ,5,2,7,0,0,1,0,0,0,NA
0  ,4,28,2008,Torrance,LA,1,2,3,1,0,1,0,0,0,1
0  ,4,28,2008,Los Angeles,LA,3,2,5,0,0,1,0,0,0,NA
0  ,4,26,2008,Easley,SC,0,4,4,0,0,1,0,0,0,1
0  ,4,23,2008,Chicago,IL,0,5,5,0,0,1,0,0,1,NA
0  ,4,18,2008,Jacksonville,FL,NA,NA,4,0,0,1,0,1,0,NA
0  ,4,15,2008,Peoria,AZ,1,3,4,0,0,1,0,0,1,NA
0  ,4,6,2008,Fort Worth,TX,3,2,5,0,0,1,0,0,1,NA
0  ,3,31,2008,Kansas City,MO,3,1,4,0,0,NA,0,0,0,NA
0  ,3,30,2008,Richmond,CA,4,1,5,0,0,1,0,0,0,1
0  ,3,26,2008,Hyattsville,MD,2,2,4,0,0,1,0,0,0,NA
0  ,3,18,2008,Santa Maria,CA,0,4,4,0,0,1,0,0,0,1 # originally coded as 20th, actually occurred on Tuesday
0  ,3,19,2008,Virginia Beach,VA,3,2,5,0,0,1,0,0,1,1
0  ,3,4,2008,West Palm Beach,FL,5,1,6,1,0,1,0,0,0,1
0  ,3,2,2008,Memphis,TN,2,6,8,0,0,1,0,0,1,1
0  ,3,1,2008,Emory,TX,1,3,4,0,0,1,0,0,1,0
0  ,2,28,2008,Los Angeles,CA,8,0,8,0,0,1,0,0,0,1
0  ,2,27,2008,Bristol,TN,0,4,4,1,0,1,0,0,1,1
0  ,2,25,2008,Baldwin Park,CA,2,3,5,0,0,1,0,0,1,1
0  ,2,23,2008,Yorba Linda,CA,1,4,5,1,0,1,0,0,1,1 # originally coded as 24th... occurred late Saturday
0  ,2,14,2008,Dekalb,IL,16,5,21,1,0,1,1,0,0,1 # originally coded as 12th... actually occurred on 14th
0  ,2,10,2008,Canton,OH,NA,NA,4,0,0,NA,0,1,0,NA
0  ,2,10,2008,Orlando,FL,5,0,5,0,0,1,0,0,0,NA
0  ,2,9,2008,Mount Olive,SC,4,0,4,0,0,NA,0,0,0,NA
0  ,2,7,2008,Los Angeles,CA,1,4,5,0,1,1,0,0,0,1
0  ,2,7,2008,Kirkwood,MO,2,6,8,0,1,1,0,0,0,1
0  ,2,3,2008,Utica,NY,5,0,5,0,0,1,0,0,0,NA
0  ,2,2,2008,Tinley Park,IL,1,5,6,0,0,1,0,0,0,NA
0  ,2,1,2008,Cockeysville,MD,0,4,4,0,0,1,0,0,1,1
0  ,1,22,2008,Washington,DC,NA,NA,4,0,0,1,1,0,0,NA
0  ,1,14,2008,Indianapolis,IN,0,4,4,0,0,1,0,0,0,NA
0  ,1,11,2008,Washington,DC,NA,NA,5,0,0,NA,0,0,0,NA
0  ,1,7,2008,Walnut Hills,OH,4,0,4,0,0,1,0,1,0,NA
0  ,1,1,2008,Long Beach,FL,4,0,4,0,0,1,0,0,0,NA
0  ,12,24,2007,Camation,WA,0,6,6,0,0,1,0,0,1,0
0  ,12,11,2007,Las Vegas,NV,NA,NA,6,0,0,1,0,0,0,NA
0  ,12,9,2007,Colorado Springs,CO,5,4,9,1,1,1,0,0,0,1
0  ,12,5,2007,Omaha,NE,5,9,14,0,0,1,0,0,0,NA
0  ,12,3,2007,Jackson,MO,1,3,4,1,0,1,0,0,1,1
0  ,11,22,2007,Unity,MD,0,4,4,1,0,1,0,0,0,1 # originally coded as Laytonsville... actually occurred in Unity
0  ,11,4,2007,Denver,CO,6,1,7,0,0,1,0,1,0,1
0  ,10,31,2007,Federal Heights,CO,5,0,5,0,0,1,0,0,0,1
0  ,10,25,2007,Saginaw,MI,NA,NA,4,0,0,1,1,0,0,NA
0  ,10,18,2007,Detroit,MI,0,4,4,0,0,1,0,0,1,NA
0  ,10,10,2007,Cleveland,OH,NA,NA,4,1,0,1,1,0,0,NA
0  ,10,7,2007,Crandon,WI,1,6,7,1,0,1,0,0,0,1
0  ,9,21,2007,Camden,NJ,NA,NA,4,0,0,1,0,0,0,1
0  ,9,17,2007,Detroit,MI,1,4,5,0,0,1,0,0,1,NA
0  ,9,15,2007,New Orleans,LA,3,1,4,0,0,1,0,0,0,NA
0  ,9,13,2007,Miami,FL,3,1,4,0,1,1,0,0,0,1
0  ,8,12,2007,Dallas,TX,3,1,4,0,0,1,0,0,0,NA
0  ,8,4,2007,Newark,NJ,0,4,4,0,0,1,1,0,0,NA
0  ,7,23,2007,Atlanta,GA,2,3,5,1,0,1,0,0,0,1
0  ,7,22,2007,Philadelphia,PA,1,3,4,0,0,1,0,1,0,1
0  ,7,16,2007,Indianapolis,IN,4,0,4,0,0,1,0,0,0,1
0  ,7,4,2007,Cleveland,OH,2,3,5,0,0,1,0,0,1,1
0  ,5,20,2007,Moscow,ID,3,3,6,1,0,1,0,0,0,1
0  ,4,16,2007,Blacksburg,VA,0,33,33,0,0,1,1,0,0,NA # occurred in April, not May
0  ,3,5,2007,Kansas City,MO,3,1,4,0,0,1,0,0,0,NA
0  ,2,13,2007,Philadelphia,PA,1,3,4,1,0,1,0,0,0,1
0  ,2,12,2007,Salt Lake City,UT,0,5,5,0,1,1,0,0,0,NA
0  ,12,12,2006,New Bedford,MA,2,3,5,0,1,1,0,1,0,NA
0  ,12,9,2006,Chicago,IL,0,3,3,0,1,1,0,0,0,1
0  ,11,19,2006,Newport,KY,2,2,4,0,0,1,0,1,0,NA
0  ,10,2,2006,Nickel Mine,PA,6,5,11,1,0,1,1,0,0,1
0  ,9,17,2006,Pittsburg,PA,5,0,5,0,0,1,1,0,0,NA
0  ,8,24,2006,Essex,VT,3,2,5,1,0,1,1,0,0,1
0  ,7,28,2006,Seattle,WA,5,1,6,0,0,1,0,0,0,1
0  ,6,6,2006,Miami,FL,1,3,4,0,0,1,0,0,0,NA
0  ,6,1,2006,Indianapolis,IN,0,7,7,0,0,1,0,0,1,1 # originally coded as 2nd, actually occurred Thus night
0  ,5,9,2006,Fort Worth,TX,3,1,4,0,0,1,0,0,0,NA
0  ,3,25,2006,Seattle,WA,0,6,6,1,0,1,0,0,0,1
0  ,11,20,2005,Tacoma,WA,6,0,6,0,0,1,0,0,0,1
0  ,9,4,2005,New Orleans,LA,4,2,6,0,0,1,0,0,0,NA
0  ,4,23,2005,Clayton County,GA,3,1,4,0,0,1,0,0,0,NA
0  ,3,21,2005,Red Lake Indian Reservation,MN,7,10,17,0,0,1,0,0,0,NA
0  ,3,14,2005,Brookfield,WI,4,7,11,0,0,1,0,0,0,1
0  ,3,11,2005,Atlanta,GA,0,4,4,0,0,1,0,0,0,NA
0  ,2,25,2005,Tyler,TX,4,2,6,0,1,1,0,0,0,1
