# Supplementary material for: Contagion in Mass Killings and School Shootings
Source: PLoS One. 2015 Jul 2;10(7):e0117259. doi: 10.1371/journal.pone.0117259 (PMC4489652; doi:10.1371/journal.pone.0117259)
Supplement: S1 Data — (GZ) [file pone.0117259.s002.gz › data/brady_school_original.txt]

nwound nkill source_quoted month day year naff suicide killed_by_police town state lexclude
2 0 1  1 14 2014 2 0 0 Roswell NM 0
1 0 1  12 13 2013 1 1 0 Centennial CO 0
1 0 1  12 4 2013 1 0 0 Winter_Garden FL 0
3 0 1  11 13 2013 3 0 0 Pittsburgh PA 0
1 0 1  11 2 2013 1 0 0 Greensboro NC 0 # shots fired during homecoming weekend
2 1 1  10 21 2013 3 1 0 Sparks NV 0
0 0 1  10 15 2013 0 1 0 Austing TX 0
4 6 1  6 7 2013 10 0 1 Santa_Monica CA 0
0 1 1  4 19 2013 1 0 0 Cambridge MA 1# boston bombing
0 0 1  3 18 2013 0 1 0 Orlando FL 0
2 0 1  1 31 2013 2 0 0 Atlanta GA 0
0 1 1  1 29 2013 1 0 0 Midland_City AL 0 # occurred on school bus
2 0 1  1 22 2013 2 0 0 Houston TX 0
0 1 1  1 16 2013 1 0 0 Chicago IL 0
0 3 1  1 15 2013 3 0 0 Hazard KY 0
2 0 1  1 15 2013 2 0 0 St_Louis MO 0
2 0 1  1 11 2013 1 0 0 Detroit MI 0 # originally coded on 12th, but actually occurred evening of 11th
2 0 1  1 10 2013 2 0 0 Taft CA 0
0 26 1  12 14 2012 26 1 0 Newtown CT 0
1 1 1  12 8 2012 1 0 0 San_Bernadino CA 1 # off campus
1 0 1  11 30 2012 1 0 0 Baltimore MD 0
4 0 1  10 31 2012 4 0 0 Los_Angeles CA 1 # hallowe'en party on campus, not students
1 0 1  9 12 2012 1 0 0 Baltimore MD 0
1 0 1  8 27 2012 1 0 0 Perry_Hall MD 0
2 3 1  6 11 2012 6 0 0 Auburn AL 1 # occurred near university
3 7 1  4 2 2012 7 0 0 Oakland CA 0
0 1 1  3 24 2012 1 0 0 Starkville MS 0 # happened in dorm room
0 1 1  3 6 2012 1 0 0 Jacksonville FL 0
2 3 1  2 27 2012 5 0 0 Chardon OH 0
1 0 1  2 23 2012 1 0 0 Port_Orchard WA 0
1 0 1  2 21 2012 1 0 0 Murfeesboro TN 0
0 0 1  1 4 2012 0 0 1 Brownsville TX 0
0 0 1  11 15 2011 0 0 1 Berkeley CA 0
1 0 1  10 25 2011 1 0 0 Fayetteville NC 0
1 0 1  10 14 2011 1 0 0 Baltimore MD 0
1 0 1  8 26 2011 1 0 0 Harper_Woods MI 0
0 0 1  8 8 2011 0 0 0 Mandeville LA 1 # this one didn't happen (foiled plot)
1 0 1  5 23 2011 1 0 0 Pearl_City HI 0
1 0 1  5 23 2011 3 0 0  Cleveland OH 1 # didn't happen at school... on his way to school
3 0 1  4 19 2011 3 0 0 Houston TX 0
1 0 1  4 15 2011 1 0 0 Los_Angeles CA 1 # happened on the way to school
1 0 1  4 13 2011 1 0 0 Apopka FL 0
1 0 1  4 12 2011 1 0 0 Nashville TN 0 # school bus
3 1 1  4 6 2011 4  0 0 Opelika AL 0
5 1 1  3 31 2011 6 0 0 Houston TX 0
1 0 1  3 25 2011 1 0 0 Martinsville IN 0
0 1 1  2 23 2011 1 0 0 Los_Angeles CA 0
1 0 1  2 14 2011 1 0 0 Murfeesboro TN 0
11 1 1  2 6 2011 12 0 0 Youngstown OH 1 # off campus party
0 1 1  2 2 2011 1 0 0 Placerville CA 0
2 0 1  1 18 2011 2 0 0  Los_Angeles CA 0
1 1 1  1 5 2011 2 1 0 Omaha NE 0
0 0 1  12 14 2010 0 1 0 Panama_City FL 1 # school board meeting shooting
1 0 1  12 06 2010 1 0 0 Aurora CO 0
1 0 1  12 06 2010 1 0 0 Garden_City SC 0 # originally coded as on the 4th, actually occurred on 6th
1 0 1  11 29 2010 1 0 0  Chicago IL 1 # after hours robbery
0 0 1  11 29 2010 0 1 0 Marinette WI 0 # originally coded as occurring on 28th, actually occurred on 29th
0 1 1  10 11 2010 1 0 0 Fairfield CA 1 # not connected to high school
0 0 1  10 25 2010 0 0 0 Selma AL  0 # shots fired after school into school at teacher
2 0 1  10 8 2010 2 0 0 Carlsbad CA 0
0 1 1  10 3 2010 1 0 0 Elizabeth_City NC 0 # dorm room shooting
0 0 1  9 8 2010 0 1 0 Austin TX 0
1 0 1  9 21 2010 2 0 0 Columbia SC 0
0 0 1  9 16 2010 0 1 0 Moss_Bluff LA 0
0 0 1  9 7 2010 0 0 0 Las_Cruces NM 0
2 0 1  9 7 2010 2 0 0 Detroit MI 0
0 0 1  8 18 2010 0 0 0 Omaha NE 0
1 0 1  5 18 2010 1 0 0 South_Gate CA 0
0 0 1  4 29 2010 0 0 0 Portsmouth VA 0
0 0 1  3 23 2010 0 0 0 Baton_Rouge LA 0
1 1 1  3 9 2010 2 1 0 Columbus OH 0
2 0 1  2 23 2010 2 0 0 Littleton CO 0
1 0 1  2 19 2010 1 0 0 DeKalb IL 0
3 3 1  2 12 2010 6 0 0 Huntsville AL 0
2 0 1  2 10 2010 2 0 0 Knoxville TN 0
0 1 1  2 5 2010 1 0 0 Madison AL 0
1 0 1  1 20 2010 1 0 0 Livingston AL 1 # domestic incident teacher shot outside school
3 0 1  1 7 2010 3 0 0 Phoenix AZ 0
1 0 1  12 11 2009 1 0 0 Shreveport LA 0
0 0 1  12 8 2009 0 0 0 Woodbridge VA 0
1 0 1  12 2 2009 1 0 0 Brockton MA 0
1 0 1  11 17 2009 1 0 0 Boston MA  1 # 22 year old playing basketball in evening in school playground
0 0 1  11 16 2009 1 0 0 Dallas TX 0
1 0 1  11 6 2009 1 0 0 Philadelphia PA 0
0 0 1  11 1 2009 0 1 0 Pineville LA 1 # not at a school?
0 0 1  10 23 2009 0 0 0 Memphis TN 0 # originally encoded as being on 24, but really on 23rd (the friday)
2 1 1  10 20 2009 3 0 0 Long_Beach CA 0
1 0 1  10 8 2009 1 0 0 Southold NY 0
0 0 1  9 16 2009 0 0 0 Henrico VA 0
0 0 1  9 14 2009 0 0 0 Grand_Rapids MI 0 # two consecutive incidentsshotgun in leg, no shots 
0 0 1  9 15 2009 0 0 0 Grand_Rapids MI 0 # shotgun in leg, no shots
1 0 1  9 14 2009 0 0 0 Stamford CT 0
0 1 1  9 3 2009 1 0 0 Atlanta GA 0
1 0 1  9 2 2009 1 0 0 San_Bruno CA 0
6 0 1  7 10 2009 6 0 0 Houston TX 0 # community rally
0 1 1  6 24 2009 1 0 0 Parkersburg IA 0
0 1 1  6 9 2009 1 0 0 Lexington KY 1 # not during school year/ staff shooting staff
0 1 1  5 18 2009 1 0 0 Cambridge MA 0
0 0 1  5 18 2009 0 1 0 Larose LA 0
0 0 1  5 4 2009 0 0 0 West_Covina CA 1 # foiled plot
0 0 1  5 1 2009 0 1 0 Sheboygan WI 0
2 0 1  4 26 2009 2 1 0 Hampton VA 0 # shooting at a university dorm
0 1 1  4 10 2009 1 1 0 Dearborn MI 0
0 0 1  4 9 2009  0 0 0 Dove_Creek CO 1 # foiled plot
0 0 1  3 10 2009 0 0 0 Jacksonville FL 0
1 0 1  2 17 2009 1 0 0 Detroit MI 0
1 0 1  2 12 2009 1 0 0 Wake_County NC 0
0 0 1  2 11 2009 0 0 0 El_Monte CA 0
0 0 1  1 27 2009 0 0 0 Clayton NC 0
5 0 1  1 9 2009 5 0 0 Chicago IL 0 
1 0 1  1 8 2009 1 0 0 New_Castle DE 0 
0 0 1  12 18 2008 0 0 0 North_Manheim PA 1 # foiled plot
0 0 1  12 4 2008 0 0 0 Montco PA 1 # foiled plot
1 0 1  11 21 2008 1 0 0 Savannah GA 0
0 0 1  11 15 2008 1 0 0 St_George UT 0 #occurred at a school play practice on a saturday
0 1 1  11 12 2008 1 0 0 Ft_Lauderdale FL 0
0 0 1  10 29 2008 0 0 0 Big_Bear CA 1 # foiled plot
1 2 1  10 26 2008 3 0 0 Conway AR 0 # shooting at dorm at university
0 1 1  10 13 2008 1 0 0 San_Antonio TX 0
0 0 1  9 2 2008 0 0 0 Willoughby OH 0
0 0 1  8 29 2008 0 0 0 Portland OR 0
0 0 1  8 26 2008 0 0 0 Opelousas LA 0
0 1 1  8 21 2008 1 0 0 Knoxville TN 0
3 0 1  7 24 2008 3 0 0 Phoenix AZ 0
1 0 1  4 30 2008 1 0 0 Boca_Raton FL 1 # campus party
2 0 1  4 29 2008 2 0 0 Washington DC 0
1 0 1  4 24 2008 1 0 0 Omaha NE 0
1 0 1  3 31 2008 1 0 0 Hayward CA 0
0 1 1  3 29 2008 1 0 0 Chicago IL 0 # occurred on a saturday
0 1 1  3 7 2008 1 0 0 Chicago IL 0
0 0 1  3 6 2008 0 1 0 Mobile AL 0
1 0 1  2 28 2008 1 0 0 Miami_Gardens FL 0
1 0 1  2 27 2008 1 0 0 Little_Rock AR 0
1 0 1  2 23 2008 1 0 0 Jonesboro AR 0
16 5 1  2 14 2008 21 1 0 DeKalb IL 0
0 1 1  2 12 2008 1 0 0 Oxnard CA 0
1 0 1  2 11 2008 1 0 0 Memphis TN 0
0 2 1  2 8 2008 2 1 0 Baton_Rouge LA 0
1 0 1  2 4 2008 1 0 0 Memphis TN 0
4 0 1  1 22 2008 4 0 0 Washington DC 0
0 0 1  1 18 2008 0 0 0 Las_Vegas NV 0
1 0 1  1 16 2008 1 0 0 Charlotte NC 0
0 0 1  1 16 2008 0 0 0 Cleveland OH 0
1 0 1  1 15 2008 1 0 0 Putnam_City OK 0
0 0 1  1 10 2008 0 0 0 Asheville NC 0
2 0 1  12 17 2007 2 0 0 Gibsontown FL 1 # walking home from their bus stop
6 0 1  12 11 2007 6 0 0 Las_Vegas NV 0
3 0 1  12 11 2007 3 0 0 Oakland CA 0
0 0 1  11 29 2007 0 0 0 Langrangeville NY 1 # foiled plot
0 0 1  11 26 2007 0 0 0 Holland_Patent NY 0
1 0 1  11 20 2007 1 0 0 Beaufort SC 0
4 0 1  10 25 2007 4 0 0 Saginaw MI 0
2 0 1  10 12 2007 2 0 0 Portland OR 0
4 0 1  10 10 2007 4 1 0 Cleveland OH 0
0 0 1  10 10 2007 0 0 0 Norristown PA 1 # foiled plot
0 0 1  9 28 2007 0 0 0 Oroville CA 0
2 0 1  9 21 2007 2 0 0 Dover DE 0
0 3 1  8 4 2007 4 0 0 Newark NJ 1 # school not in session, friends visiting in schoolyard late at night were robbed
2 0 1  6 29 2007 2 0 0 Dallas TX 0
0 0 1  4 18 2007 0 1 0 Huntersville NC 0
15 32 1  4 16 2007 47 0 0 Blacksburg VA 0
10 0 1  4 10 2007 10 0 0 Gresham OR 0
1 0 1  3 24 2007 1 0 0 Greensboro NC 0 # dorm room shooting
1 0 1  3 7 2007 1 1 0 Midland MI 0
0 1 1  1 26 2007 1 0 0 Los_Angeles CA 0
1 0 1  1 3 2007 1 0 0 Tacoma WA 0
0 0 1  12 12 2006 0 1 0 Springfield_Township PA 0
1 0 1  11 9 2006 1 0 0 Clinton SC 0
0 0 1  10 9 2006 0 0 0 Joplin MO 0
6 5 1  10 2 2006 11 1 0 Nickel_Mines PA 0
0 1 1  9 29 2006 1 0 0 Cazenovia WI 0
0 1 1  9 27 2006 1 1 0 Bailey CO 0
5 0 1  9 17 2006 5 0 0 Pittsburgh PA 0 #shooting on campus after a dance
0 0 1  9 14 2006 0 0 0 Green_Bay WI 1 # foiled plot
2 0 1  8 30 2006 2 0 0 Hillsborough NC 0
3 2 1  8 24 2006 5 0 0 Essex VT 0
7 10 1  3 21 2005 17 0 0 Red_Lake_Indian_Reservation MN 0
0 0 1  3 16 2005 0 0 0 Bellflower CA 1 #foiled plot
0 1 1  3 2 2005 1 0 0 Cumberland_City TX 0
0 0 1  12 10 2004 0 1 0 Nine_Mile_Falls WA 0
0 0 1  3 17 2004 0 1 0 Joyce WA 0
1 1 1  2 11 2004 2 0 0 Philadelphia PA 0
1 1 1  2 2 2004 2 0 0 Washington DC 0
0 1 1  1 21 2004 1 0 0 Henderson NV 0
0 1 1  11 28 2003 1 0 0 Sugar_Land TX 0
0 2 1  9 24 2003 2 0 0 Cold_Springs MN 0
0 1 1  9 16 2003 1 1 0 Hopkinsville KY 1 # occurred at shopping mall near school
0 1 1  9 10 2003 1 1 0 Fort_Worth TX 1 # didn't occur at school... in kid's home
0 1 1  9 5  2003 1 1 0 San_Diego CA 0
0 1 1  4 24 2003 1 1 0 Red_Lion PA  0
3 1 1  4 14 2003 4 0 0 New_Orleans LA 0
0 0 1  1 20 2003 0 0 0 Tempe AZ 0
0 3 1  10 29 2002 3 1 0 Tucson AZ 0
1 0 1  10 7 2002 1 0 0 Bowie MD 0
2 0 1  1 15 2002 2 0 0 New_York NY 0
0 0 1  11 12 2001 0 1 0 Caro MI 0
0 1 1  5 15 2001 1 1 0 Ennis TX 0
0 1 1  3 30 2001 1 0 0 Gary IN 0 # did indeed occur on school property
4 0 1  3 22 2001 4 0 0 Granite_Hills CA 0
1 0 1  3 7 2001 1 0 0 Williamsport PA 0
13 2 1  3 5 2001 15 0 0 Santee CA 0
0 1 1  1 17 2001 1 0 0 Baltimore MD 0
2 0 1  9 26 2000 2 0 0 New_Orleans LA 0
0 1 1  5 26 2000 1 0 0 Lake_Worth FL 0
1 0 1  5 11 2000 1 0 0 Prarie_Grove AR 1 # didn't occur at school
0 2 1  3 10 2000 2 0 0 Savannah GA 0
0 0 1  3 6 2000 0 0 0 Woodbridge VA 0 #teacher accidentally brought gun to school
0 1 1  2 29 2000 1 0 0 Mount_Morris_Township MI 0
4 0 1  12 6 1999 4 0 0 Fort_Gibson OK 0
1 0 1  11 19 1999 1 0 0 Deming NM 0
6 0 1  5 20 1999 6 0 0 Conyers GA 0
23 15 1  4 20 1999 38 1 0 Littleton CO 0
0 0 1  4 16 1999 0 0 0 Notis ID 0
20 2 1  5 21 1998 22 0 0 Springfield OR 0
0 1 1  5 19 1998 1 0 0 Fayetteville TN 0
0 1 1  4 24 1998 1 0 0 Edinboro PA 0
11 5 1  3 24 1998 15 0 0 Jonesboro AR 0
5 3 1  12 1 1997 8 0 0 West_Paduach KY 0
7 2 1  10 1 1997 9 0 0 Pearl MS 0
2 1 1  2 19 1997 4 0 0 Bethel AK 1# looks like it occurred a year earlier?
0 1 1  1 31 1997 1 0 0 Tulsa OK 1 # day care, not school
