# Supplementary material for: Contagion in Mass Killings and School Shootings
Source: PLoS One. 2015 Jul 2;10(7):e0117259. doi: 10.1371/journal.pone.0117259 (PMC4489652; doi:10.1371/journal.pone.0117259)
Supplement: S1 Data — (GZ) [file pone.0117259.s002.gz › data/usa_today_original.txt]

month	day	year	town	state	method	type	nkill	suicide	killed_by_police	nwound
01	16	2014	Spanish_Fork	UT	Shooting	Family_killing	4	1	0	0
12	01	2013	Topeka	KS	Shooting	Family_killing	4	0	0	0
11	23	2013	Tulsa	OK	Shooting	Other	4	0	0	0
11	23	2013	Parsons	KS	Unknown_Other	Family_killing	4	0	0	0
11	07	2013	Jacksonville	FL	Shooting	Other	4	0	0	0
10	29	2013	Callison	SC	Shooting	Family_killing	5	1	0	0
10	28	2013	Terrell	TX	Shooting	Other	5	0	0	0
10	26	2013	New_York	NY	Stabbing	Family_killing	5	0	0	0
10	26	2013	Phoenix	AZ	Shooting	Other	4	1	0	0
10	09	2013	Paris	TX	Shooting	Other	4	0	0	0
09	20	2013	Rice	TX	Shooting	Family_killing	4	1	0	0
09	16	2013	Washington	DC	Shooting	Public_Killing	12	0	1	8
09	11	2013	Crab_Orchard	TN	Shooting	Robbery_Burglary	4	0	0	0
08	14	2013	Oklahoma_City	OK	Shooting	Family_killing	4	0	0	0
08	07	2013	Dallas	TX	Shooting	Family_killing	4	0	0	4
07	26	2013	Clarksburg	WV	Shooting	Other	4	0	0	0
07	26	2013	Hialeah	FL	Shooting	Public_Killing	6	0	1	0
06	07	2013	Santa_Monica	CA	Shooting	Public_Killing	5	0	1	0
05	13	2013	Fernley	NV	Shooting_and_Stabbing	Robbery_Burglary	5	0	0	0
05	11	2013	Waynesville	IN	Shooting	Other	4	0	0	0
05	10	2013	Percy	IL	Smoke_inhalation_and_burns	Family_killing	4	0	0	0
05	02	2013	Schenectady	NY	Smoke_inhalation_and_burns	Family_killing	4	0	0	1
04	28	2013	Ottawa	KS	Shooting	Family_killing	4	0	0	0
04	24	2013	Manchester	IL	Shooting	Family_killing	5	0	1	1
04	22	2013	Federal_Way	WA	Shooting	Family_killing	4	0	1	0
04	18	2013	Akron	OH	Shooting	Robbery_Burglary	4	0	0	0
04	18	2013	Billings	MT	Smoke_inhalation_and_burns	Other	4	0	0	0
04	15	2013	Boston	MA	Blunt_force	Public_Killing	4	0	1	264
03	13	2013	Herkimer	NY	Shooting	Public_Killing	4	0	1	2
01	19	2013	Albuquerque	NM	Shooting	Family_killing	5	0	0	0
01	07	2013	Tulsa	OK	Shooting	Robbery_Burglary	4	0	0	0
12	14	2012	Newtown	CT	Shooting	Public_Killing	27	1	0	0
12	08	2012	Tule_River_Reservation	CA	Shooting	Family_killing	4	0	1	1
12	04	2012	Detroit	MI	Shooting	Other	4	0	0	0
12	02	2012	Los_Angeles	CA	Shooting	Other	4	0	0	0
11	18	2012	New_Town	ND	Shooting	Other	4	1	0	1
10	22	2012	Park_City	TN	Shooting	Robbery_Burglary	6	0	0	0
10	17	2012	Denver	CO	Stabbing	Robbery_Burglary	5	0	0	0
09	27	2012	Minneapolis	MN	Shooting	Public_Killing	6	1	0	0
08	05	2012	Oak_Creek	WI	Shooting	Public_Killing	6	1	0	3
07	20	2012	Aurora	CO	Shooting	Public_Killing	12	0	0	50
07	06	2012	Newton_Falls	OH	Shooting	Family_killing	4	1	0	0
06	02	2012	Tempe	AZ	Shooting	Family_killing	4	0	0	0
05	22	2012	Salem	OR	Shooting	Family_killing	5	1	0	0
05	20	2012	Seattle	WA	Shooting	Public_Killing	5	1	0	0
05	19	2012	Leivasy	WV	Shooting	Robbery_Burglary	4	0	0	0
05	15	2012	Port_St_John	FL	Shooting	Family_killing	4	1	0	0
05	02	2012	Gilbert	AZ	Shooting	Family_killing	4	1	0	0
04	02	2012	Oakland	CA	Shooting	Public_Killing	7	0	0	0
03	23	2012	San_Francisco	CA	Stabbing_and_Blunt_Force	Robbery_Burglary	5	0	0	0
02	21	2012	Norcross	GA	Shooting	Family_killing	4	1	0	0
01	29	2012	Birmingham	AL	Shooting	Robbery_Burglary	5	0	0	0
01	17	2012	Villa_Park	IL	Shooting	Family_killing	4	1	0	0
12	25	2011	Grapevine	TX	Shooting	Family_killing	6	1	0	0
12	16	2011	Emington	IL	Shooting	Family_killing	4	1	0	0
12	15	2011	Gargatha	VA	Shooting	Family_killing	4	1	0	0
11	30	2011	Bay_City	TX	Shooting	Family_killing	4	1	0	1
11	20	2011	Greensboro	NC	Shooting	Family_killing	5	0	0	0
11	10	2011	Lander	WY	Blunt_force	Public_Killing	4	1	0	0
10	14	2011	Liberty	SC	Shooting	Family_killing	4	0	0	0
10	12	2011	Seal_Beach	CA	Shooting	Public_Killing	8	0	0	0
09	25	2011	Laurel	IN	Shooting	Other	5	0	0	0
09	06	2011	Carson_City	NV	Shooting	Public_Killing	4	1	0	7
09	05	2011	Morgantown	WV	Shooting	Public_Killing	5	1	0	2
08	19	2011	Newport_News	VA	Stabbing	Family_killing	4	0	0	0
08	07	2011	Copley_Township	OH	Shooting	Family_killing	7	0	1	1
08	05	2011	Ocala	FL	Shooting	Family_killing	4	0	0	0
07	23	2011	Grand_Prairie	TX	Shooting	Family_killing	5	1	0	0
07	18	2011	Medford	OR	Stabbing_and_Smoke_Inhalation_and_Burns	Family_killing	5	0	0	0
07	07	2011	Wheatland	WY	Shooting	Family_killing	4	0	0	1
07	07	2011	Grand_Rapids	MI	Shooting	Family_killing	7	1	0	0
07	03	2011	Wagener	SC	Shooting	Family_killing	4	1	0	0
06	19	2011	Medford	NY	Shooting	Robbery_Burglary	4	0	0	0
06	02	2011	Yuma	AZ	Shooting	Family_killing	5	1	0	1
04	30	2011	West_Union	OH	Shooting	Family_killing	4	0	1	0
04	25	2011	Vancouver	WA	Smoke_inhalation_and_burns	Family_killing	5	1	0	0
04	16	2011	Oak_Harbor	OH	Shooting	Family_killing	4	1	0	0
02	11	2011	Los_Angeles	CA	Shooting	Other	4	0	0	0
01	28	2011	Minot	ND	Shooting	Family_killing	4	0	0	0
01	08	2011	Tucson	AZ	Shooting	Public_Killing	6	0	0	13
11	30	2010	Bonne_Terre	MO	Shooting_and_strangulation	Family_killing	4	1	0	0
11	19	2010	Tallahassee	FL	Shooting_and_drowning	Family_killing	4	0	0	0
09	28	2010	Boston	MA	Shooting	Robbery_Burglary	4	0	0	1
09	27	2010	Riviera_Beach	FL	Shooting	Family_killing	5	1	0	1
09	11	2010	Jackson	KY	Shooting	Family_killing	5	1	0	0
09	04	2010	Lake_Charles	LA	Shooting	Family_killing	4	0	0	0
09	02	2010	Chicago	IL	Shooting	Other	4	0	1	0
08	28	2010	Lake_Havasu_City	AZ	Shooting	Family_killing	5	1	0	0
08	14	2010	Buffalo	NY	Shooting	Other	4	0	0	4
08	06	2010	Prince_Georges_County	MD	Shooting	Other	4	0	0	0
08	03	2010	Manchester	CT	Shooting	Public_Killing	8	1	0	2
07	22	2010	New_York	NY	Stabbing	Family_killing	4	0	0	0
06	26	2010	Northampton	PA	Stabbing	Family_killing	4	0	0	0
06	14	2010	Winchester	MA	Stabbing	Family_killing	4	0	0	0
06	06	2010	Hialeah	FL	Shooting	Public_Killing	4	1	0	3
04	21	2010	Peoria	IL	Smoke_inhalation_and_burns	Family_killing	4	0	0	0
04	14	2010	Chicago	IL	Shooting	Family_killing	5	0	0	0
04	03	2010	North_Hollywood	CA	Shooting	Other	4	0	0	2
03	30	2010	Washington	DC	Shooting	Family_killing	4	0	0	0
03	25	2010	New_Orleans	LA	Shooting	Family_killing	4	0	0	0
02	26	2010	Milwaukee	WI	Suffocation_and_Stabbing_and_Shooting	Robbery_Burglary	4	0	0	0
02	14	2010	Cicero	IL	Smoke_inhalation_and_burns	Other	7	0	0	0
02	04	2010	Victorville	CA	Unknown_Other	Family_killing	4	0	0	0
01	30	2010	Brooklyn	NY	Smoke_inhalation_and_burns	Public_Killing	5	0	0	0
01	19	2010	Spout_Spring	VA	Shooting	Family_killing	8	0	0	0
01	17	2010	Bellville	TX	Shooting	Family_killing	5	0	0	0
12	03	2009	Madison	WI	Shooting	Family_killing	4	1	0	0
11	29	2009	Parkland	WA	Shooting	Public_Killing	4	0	1	0
11	28	2009	Burlingame	KS	Shooting	Family_killing	4	0	0	0
11	26	2009	Jupiter	FL	Shooting	Family_killing	4	0	0	2
11	12	2009	Hot_Springs	AR	Shooting	Robbery_Burglary	5	0	1	0
11	09	2009	Oklahoma_City	OK	Shooting	Other	4	0	0	0
11	07	2009	Cleveland	OH	Smoke_inhalation_and_burns	Other	4	0	0	0
11	05	2009	Killeen	TX	Shooting	Public_Killing	13	0	0	32
11	01	2009	Mount_Airy	NC	Shooting	Family_killing	4	0	0	0
09	21	2009	Beason	IL	Blunt_force	Robbery_Burglary	5	0	0	0
09	19	2009	North_Naples	FL	Stabbing	Family_killing	6	0	0	0
09	17	2009	Farmville	VA	Blunt_force	Family_killing	4	0	0	0
08	29	2009	Brunswick	GA	Blunt_force	Family_killing	8	0	0	1
08	27	2009	Lawrenceville	GA	Shooting	Family_killing	4	0	0	1
07	25	2009	Hancock	MI	Smoke_inhalation_and_burns	Other	4	0	0	0
07	18	2009	Fayetteville	TN	Stabbing_and_Blunt_Force	Family_killing	6	0	0	0
06	22	2009	Kansas_City	KS	Shooting	Family_killing	4	0	0	0
04	17	2009	Middletown	MD	Shooting	Family_killing	4	1	0	0
04	07	2009	Green_Hill	AL	Shooting	Family_killing	4	1	0	0
04	04	2009	Graham	WA	Shooting	Family_killing	5	1	0	0
04	03	2009	Binghamton	NY	Shooting	Public_Killing	13	1	0	4 # got num wounded from reading more
03	29	2009	Sunnyvale	CA	Shooting	Family_killing	5	1	0	1
03	29	2009	Carthage	NC	Shooting	Public_Killing	8	0	0	0
03	21	2009	Oakland	CA	Shooting	Other	4	0	1	0
03	16	2009	Raytown	MO	Shooting	Family_killing	4	0	0	0
03	15	2009	Miami	FL	Shooting	Family_killing	4	1	0	0
03	12	2009	Conover	NC	Shooting_and_Stabbing	Robbery_Burglary	4	0	1	0
03	10	2009	Samson	AL	Shooting	Family_killing	10	1	0	6
03	07	2009	Hueytown	AL	Stabbing	Family_killing	4	0	0	0
03	05	2009	Cleveland	OH	Shooting	Family_killing	5	1	0	1
02	19	2009	Lawrence	NY	Smoke_inhalation_and_burns	Other	4	0	0	0
02	14	2009	Brockport	NY	Shooting	Other	4	0	0	1
01	26	2009	Wilmington	CA	Shooting	Family_killing	6	1	0	0 # originally coded as 27th
01	12	2009	El_Reno	OK	Strangulation	Family_killing	5	0	0	0
12	24	2008	Covina	CA	Shooting_and_Smoke_inhalation_and_burns	Family_killing	9	1	0	0
12	06	2008	Alton	TX	Shooting	Family_killing	4	0	0	1
11	02	2008	Long_Beach	CA	Shooting	Other	5	0	0	0
10	30	2008	Jefferson	LA	Shooting	Robbery_Burglary	4	0	0	0
10	05	2008	Porter_Ranch	CA	Shooting	Family_killing	5	1	0	0
09	29	2008	Wright_Township	MI	Shooting_and_blunt_force	Other	4	0	0	0
09	09	2008	Lancaster	CA	Stabbing	Other	4	0	0	0
09	08	2008	Irvington	NJ	Shooting	Robbery_Burglary	4	0	0	0
09	02	2008	Alger	WA	Shooting	Public_Killing	6	0	0	0
09	01	2008	Camden	NJ	Shooting	Family_killing	4	1	0	0
07	04	2008	Milwaukee	WI	Shooting	Other	4	0	0	2
06	29	2008	Rock_Falls	IL	Blunt_force	Robbery_Burglary	4	0	0	0
06	25	2008	Henderson	KY	Shooting	Public_Killing	5	1	0	1
06	23	2008	Quartz_Hill	CA	Stabbing_and_Blunt_Force	Family_killing	4	0	0	0
06	01	2008	Ingram	TX	Shooting	Family_killing	4	1	0	0
05	10	2008	Houston	TX	Shooting	Family_killing	4	1	0	0
04	26	2008	Easley	SC	Shooting	Family_killing	4	0	0	0
04	23	2008	Chicago	IL	Shooting	Robbery_Burglary	5	0	0	0 # originally coded as 24th
03	24	2008	Charlotte	NC	Shooting	Other	4	0	0	0
03	23	2008	Iowa_City	IA	Blunt_force	Family_killing	5	1	0	0
03	18	2008	Santa_Maria	CA	Shooting	Public_Killing	4	0	0	0
03	02	2008	Memphis	TN	Shooting_and_Stabbing	Other	6	0	0	3
02	27	2008	Bristol	TN	Shooting	Family_killing	4	1	0	0
02	23	2008	Yorba_Linda	CA	Shooting	Family_killing	4	1	0	1
02	14	2008	Dekalb	IL	Shooting	Public_Killing	5	1	0	21
02	07	2008	Kirkwood	MO	Shooting	Public_Killing	6	0	1	1 # number wounded from further research
02	07	2008	Los_Angeles	CA	Shooting	Family_killing	4	0	1	0
02	01	2008	Cockeysville	MD	Shooting	Family_killing	4	0	0	0 # originally coded as 2nd.. actually occurred Friday night
02	02	2008	Tinley_Park	IL	Shooting	Robbery_Burglary	5	0	0	1
01	23	2008	Youngstown	OH	Smoke_inhalation_and_burns	Other	6	0	0	0
01	14	2008	Indianapolis	IN	Shooting	Robbery_Burglary	4	0	0	0
01	11	2008	Mason	OH	Stabbing_and_Smoke_Inhalation_and_Burns	Family_killing	5	0	0	0 # hanged himself in jail
01	07	2008	Dauphin_Island	AL	Unknown_Other	Family_killing	4	0	0	0
12	24	2007	Carnation	WA	Shooting	Family_killing	6	0	0	0
12	13	2007	Sharonville	OH	Stabbing	Robbery_Burglary	4	0	0	0
12	09	2007	Colorado_Springs	CO	Shooting	Other	4	1	0	0
12	05	2007	Omaha	NE	Shooting	Public_Killing	8	1	0	4
11	22	2007	Unity	MD	Shooting	Family_killing	4	1	0	0
11	11	2007	Temecula	CA	Shooting	Family_killing	4	1	0	0
10	18	2007	Detroit	MI	Shooting	Other	4	0	0	0
10	07	2007	Crandon	WI	Shooting	Other	6	1	0	2
09	22	2007	Miami	FL	Shooting	Other	4	0	0	0
09	17	2007	Detroit	MI	Shooting	Robbery_Burglary	4	0	0	0
08	25	2007	Jonestown	TX	Shooting	Other	4	0	0	1
06	14	2007	Channahon_Township	IL	Shooting	Family_killing	4	0	0	0
06	09	2007	Delavan	WI	Shooting	Family_killing	5	1	0	1
06	06	2007	Riverdale	GA	Smoke_inhalation_and_burns	Other	5	0	0	7
06	01	2007	Washington	DC	Stabbing_and_strangulation	Family_killing	4	0	0	0
04	16	2007	Blacksburg	VA	Shooting	Public_Killing	32	1	0	17 # number wounded from research
04	15	2007	Quincy	IL	Smoke_inhalation_and_burns	Family_killing	5	0	0	0
04	10	2007	Happy_Valley	CA	Shooting	Family_killing	5	1	0	0
03	26	2007	Frederick	MD	Blunt_force_and_suffocation	Family_killing	5	1	0	0
03	04	2007	Immokalee	FL	Smoke_inhalation_and_burns	Other	5	0	0	0
02	12	2007	Salt_Lake_City	UT	Shooting	Public_Killing	5	0	1	4
01	29	2007	Youngstown	OH	Shooting	Other	4	0	0	0
01	19	2007	Fishkill	NY	Shooting	Robbery_Burglary	5	0	0	0
12	21	2006	South_Bend	IN	Blunt_force	Robbery_Burglary	4	0	0	0
12	16	2006	Kansas_City	KS	Shooting	Family_killing	6	1	0	0
11	17	2006	Kansas_City	MO	Shooting	Robbery_Burglary	4	0	0	0
11	14	2006	Elkhart	IN	Strangulation	Family_killing	4	0	0	0
11	11	2006	Toledo	OH	Smoke_inhalation_and_burns	Family_killing	4	0	0	0
11	04	2006	New_Orleans	LA	Shooting	Family_killing	4	0	0	0
10	31	2006	Reno	NV	Smoke_inhalation_and_burns	Public_Killing	12	0	0	30
10	26	2006	Riverside_County	CA	Smoke_inhalation_and_burns	Other	5	0	0	0
10	14	2006	Bonaparte	IA	Shooting	Family_killing	5	0	0	0
10	14	2006	Kansas_City	KS	Shooting	Robbery_Burglary	4	0	0	0
10	13	2006	Port_St_Lucie	FL	Shooting	Robbery_Burglary	4	0	0	0
10	06	2006	Louisville	KY	Stabbing	Family_killing	4	0	0	1
10	05	2006	Frederick_County	VA	Shooting	Family_killing	4	0	0	0
10	02	2006	Nickel_Mines	PA	Shooting	Public_Killing	5	1	0	5
09	30	2006	North_Charleston	SC	Shooting	Family_killing	5	0	0	0
09	04	2006	Newry	ME	Shooting	Other	4	0	0	0
08	23	2006	Fresno	CA	Shooting	Other	4	0	0	0
07	24	2006	New_Orleans	LA	Shooting	Other	4	0	0	0
07	17	2006	Kirkland	WA	Stabbing	Family_killing	4	0	0	0
07	04	2006	Gustine	CA	Shooting	Family_killing	4	1	0	0
06	27	2006	Slidell	LA	Shooting	Other	4	0	0	0
06	21	2006	Columbus	OH	Unknown_Other	Family_killing	4	0	0	0
06	17	2006	New_Orleans	LA	Shooting	Other	5	0	0	0
06	01	2006	Indianapolis	IN	Shooting	Robbery_Burglary	7	0	0	0
05	30	2006	Hoschton	GA	Stabbing_and_Smoke_Inhalation_and_Burns	Family_killing	4	0	0	0
05	27	2006	Berlin	CT	Unknown_Other	Other	5	0	0	0
05	21	2006	Baton_Rouge	LA	Shooting	Family_killing	5	0	0	0
04	18	2006	St_Louis	MO	Shooting	Public_Killing	4	1	0	0
04	12	2006	Leola	PA	Strangulation_and_blunt_force	Family_killing	6	0	0	0
04	07	2006	Modest	VA	Stabbing	Family_killing	4	0	0	0
04	04	2006	Cleveland	OH	Smoke_inhalation_and_burns	Family_killing	4	0	0	0
03	25	2006	Seattle	WA	Shooting	Public_Killing	6	1	0	0
03	19	2006	Forsyth_County	GA	Shooting_and_Stabbing	Robbery_Burglary	4	0	0	3
03	15	2006	Detroit	MI	Shooting	Other	4	0	0	0
02	21	2006	Mesa	AZ	Shooting	Other	5	0	0	0
01	30	2006	Goleta	CA	Shooting	Public_Killing	7	1	0	0
01	01	2006	Richmond	VA	Stabbing	Robbery_Burglary	4	0	0	0
